# Supplementary material for: Contrasting somatic mutation patterns in aging human neurons and oligodendrocytes
Source: Cell. Author manuscript; Available in PMC 2024 May 1. (PMC11062076; doi:10.1016/j.cell.2024.02.025)
Supplement: Table S1 [file NIHMS1982020-supplement-Table_S1.xlsx]

## Sheet: Sheet1
				PTA single cells		MDA single cells*				PTA somatic mutations
Life stage	Donor ID	Age	Sex	Neurons	OLs	OLs	Mixed glia			Neurons	OLs
Infant	UMB1278	0.4	M	3	6	5	5
	UMB5817	0.6	M	3	6				SNVs	359	1320
	UMB5871	2	M	3	6	5	5		Indels	21	42
				9	18	10	10
Adolescent	UMB4638	15.1	F	3	4
	UMB1465	17.5	M	4	6				SNVs	1457	3967
	UMB5559	19.8	F	3	5				Indels	222	202
				10	15	0	0
Adult	UMB4643	42.2	F	3	4
	UMB5087	44.9	M	3	5
	UMB936	49.2	F	3	3				SNVs	5830	7982
	301159	51	M	2					Indels	624	364
	UMB5451	57	M	3
				14	12	0	0
Elderly	UMB5666	65	M	3
	190106	67	M	2
	UMB5943	69	M	3
	UMB5572	70	F	3
	UMB5219	77	F	3	5				SNVs	14818	24572
	UMB5171	79	M			5	5		Indels	1914	1038
	UMB5657	82	M	3	8	5	5
	UMB5823	82.7	F	3	8
	UMB4976	104	F	3
				23	21	10	10
Totals		Cells		56	66	20	20		SNVs	22464	37841
									Indels	2781	1646
