# Supplementary material for: Contrasting somatic mutation patterns in aging human neurons and oligodendrocytes
Source: Cell. Author manuscript; Available in PMC 2024 May 1. (PMC11062076; doi:10.1016/j.cell.2024.02.025)
Supplement: Table S2 [file NIHMS1982020-supplement-Table_S2.xlsx]

## Sheet: SuppTable1
donor	sample	amp	type	selection	age	ageclass	batch	outlier	sex	plotage	color
UMB1278	GliaLC-5-B12	MDA	oligo	SOX10	0.4	infant	1	NORMAL	M	0	orange
UMB1278	GliaLC-5-B7	MDA	mixed	GFAP	0.4	infant	1	NORMAL	M	0	purple
UMB1278	GliaLC-5-B8	MDA	mixed	GFAP	0.4	infant	1	NORMAL	M	0	purple
UMB1278	GliaLC-5-C7	MDA	mixed	GFAP	0.4	infant	1	NORMAL	M	0	purple
UMB1278	GliaLC-5-D10	MDA	oligo	SOX10	0.4	infant	1	NORMAL	M	0	orange
UMB1278	GliaLC-5-E12	MDA	oligo	SOX10	0.4	infant	1	NORMAL	M	0	orange
UMB1278	GliaLC-5-E7	MDA	mixed	GFAP	0.4	infant	1	NORMAL	M	0	purple
UMB1278	GliaLC-5-G7	MDA	mixed	GFAP	0.4	infant	1	NORMAL	M	0	purple
UMB1278	GliaLC-5-H10	MDA	oligo	SOX10	0.4	infant	1	NORMAL	M	0	orange
UMB1278	GliaLC-5-H11	MDA	oligo	SOX10	0.4	infant	1	NORMAL	M	0	orange
UMB5171	GliaLC-6-A5	MDA	oligo	SOX10	79	elderly	1	NORMAL	M	79	orange
UMB5171	GliaLC-6-B4	MDA	oligo	SOX10	79	elderly	1	NORMAL	M	79	orange
UMB5171	GliaLC-6-B5	MDA	oligo	SOX10	79	elderly	1	NORMAL	M	79	orange
UMB5171	GliaLC-6-C1	MDA	mixed	GFAP	79	elderly	1	NORMAL	M	79	purple
UMB5171	GliaLC-6-C2	MDA	mixed	GFAP	79	elderly	1	NORMAL	M	79	purple
UMB5171	GliaLC-6-E6	MDA	oligo	SOX10	79	elderly	1	NORMAL	M	79	orange
UMB5171	GliaLC-6-F3	MDA	mixed	GFAP	79	elderly	1	NORMAL	M	79	purple
UMB5171	GliaLC-6-G3	MDA	mixed	GFAP	79	elderly	1	NORMAL	M	79	purple
UMB5171	GliaLC-6-G4	MDA	oligo	SOX10	79	elderly	1	NORMAL	M	79	orange
UMB5171	GliaLC-6-H3	MDA	mixed	GFAP	79	elderly	1	NORMAL	M	79	purple
UMB5657	GliaLC-4-B12	MDA	oligo	SOX10	82	elderly	1	NORMAL	M	81	orange
UMB5657	GliaLC-4-D12	MDA	oligo	SOX10	82	elderly	1	NORMAL	M	81	orange
UMB5657	GliaLC-4-D8	MDA	mixed	GFAP	82	elderly	1	HIGH	M	81	purple
UMB5657	GliaLC-4-E12	MDA	oligo	SOX10	82	elderly	1	NORMAL	M	81	orange
UMB5657	GliaLC-4-F11	MDA	oligo	SOX10	82	elderly	1	NORMAL	M	81	orange
UMB5657	GliaLC-4-F7	MDA	mixed	GFAP	82	elderly	1	NORMAL	M	81	purple
UMB5657	GliaLC-4-F9	MDA	mixed	GFAP	82	elderly	1	NORMAL	M	81	purple
UMB5657	GliaLC-4-G10	MDA	oligo	SOX10	82	elderly	1	NORMAL	M	81	orange
UMB5657	GliaLC-4-H7	MDA	mixed	GFAP	82	elderly	1	NORMAL	M	81	purple
UMB5657	GliaLC-4-H8	MDA	mixed	GFAP	82	elderly	1	NORMAL	M	81	purple
UMB5871	GliaLC-6-A7	MDA	mixed	GFAP	2	infant	1	NORMAL	M	2	purple
UMB5871	GliaLC-6-B10	MDA	oligo	SOX10	2	infant	1	NORMAL	M	2	orange
UMB5871	GliaLC-6-D10	MDA	oligo	SOX10	2	infant	1	NORMAL	M	2	orange
UMB5871	GliaLC-6-D8	MDA	mixed	GFAP	2	infant	1	NORMAL	M	2	purple
UMB5871	GliaLC-6-E7	MDA	mixed	GFAP	2	infant	1	NORMAL	M	2	purple
UMB5871	GliaLC-6-F10	MDA	oligo	SOX10	2	infant	1	NORMAL	M	2	orange
UMB5871	GliaLC-6-F12	MDA	oligo	SOX10	2	infant	1	NORMAL	M	2	orange
UMB5871	GliaLC-6-G7	MDA	mixed	GFAP	2	infant	1	NORMAL	M	2	purple
UMB5871	GliaLC-6-H12	MDA	oligo	SOX10	2	infant	1	NORMAL	M	2	orange
UMB5871	GliaLC-6-H7	MDA	mixed	GFAP	2	infant	1	NORMAL	M	2	purple
UMB1278	1278-Oligo-5	PTA	oligo	SOX10	0.4	infant	1	NORMAL	M	0	#DE556E
UMB1278	1278-Oligo-7	PTA	oligo	SOX10	0.4	infant	1	NORMAL	M	0	#DE556E
UMB1278	1278-Oligo-8	PTA	oligo	SOX10	0.4	infant	1	NORMAL	M	0	#DE556E
UMB1465	1465-Oligo-5	PTA	oligo	SOX10	17.5	adolescent	1	NORMAL	M	17.5	#DE556E
UMB1465	1465-Oligo-7	PTA	oligo	SOX10	17.5	adolescent	1	NORMAL	M	17.5	#DE556E
UMB1465	1465-Oligo-8	PTA	oligo	SOX10	17.5	adolescent	1	NORMAL	M	17.5	#DE556E
UMB4638	4638-Neuron-4	PTA	neuron	NeuN	15.1	adolescent	1	LOW	F	15.1	black
UMB4638	4638-Neuron-5	PTA	neuron	NeuN	15.1	adolescent	1	NORMAL	F	15.1	black
UMB4638	4638-Neuron-6	PTA	neuron	NeuN	15.1	adolescent	1	NORMAL	F	15.1	black
UMB4638	4638-Oligo-4	PTA	oligo	SOX10	15.1	adolescent	1	NORMAL	F	15.1	#DE556E
UMB4638	4638-Oligo-5	PTA	oligo	SOX10	15.1	adolescent	1	NORMAL	F	15.1	#DE556E
UMB4643	4643-Neuron-3	PTA	neuron	NeuN	42.2	adult	1	NORMAL	F	42.2	black
UMB4643	4643-Neuron-4	PTA	neuron	NeuN	42.2	adult	1	NORMAL	F	42.2	black
UMB4643	4643-Neuron-6	PTA	neuron	NeuN	42.2	adult	1	NORMAL	F	42.2	black
UMB4643	4643-Oligo-5	PTA	oligo	SOX10	42.2	adult	1	NORMAL	F	42.2	#DE556E
UMB4643	4643-Oligo-6	PTA	oligo	SOX10	42.2	adult	1	NORMAL	F	42.2	#DE556E
UMB4643	4643-Oligo-8	PTA	oligo	SOX10	42.2	adult	1	NORMAL	F	42.2	#DE556E
UMB5087	5087-Oligo-4	PTA	oligo	SOX10	44.9	adult	1	NORMAL	M	44.9	#DE556E
UMB5087	5087-Oligo-5	PTA	oligo	SOX10	44.9	adult	1	HIGH	M	44.9	#DE556E
UMB5087	5087-Oligo-7	PTA	oligo	SOX10	44.9	adult	1	NORMAL	M	44.9	#DE556E
UMB5219	5219-Neuron-2	PTA	neuron	NeuN	77	elderly	1	NORMAL	F	77	black
UMB5219	5219-Neuron-4	PTA	neuron	NeuN	77	elderly	1	NORMAL	F	77	black
UMB5219	5219-Neuron-5	PTA	neuron	NeuN	77	elderly	1	NORMAL	F	77	black
UMB5219	5219-Oligo-5	PTA	oligo	SOX10	77	elderly	1	NORMAL	F	77	#DE556E
UMB5219	5219-Oligo-6	PTA	oligo	SOX10	77	elderly	1	NORMAL	F	77	#DE556E
UMB5219	5219-Oligo-7	PTA	oligo	SOX10	77	elderly	1	NORMAL	F	77	#DE556E
UMB5559	5559-Oligo-3	PTA	oligo	SOX10	19.8	adolescent	1	NORMAL	F	19.8	#DE556E
UMB5559	5559-Oligo-5	PTA	oligo	SOX10	19.8	adolescent	1	NORMAL	F	19.8	#DE556E
UMB5559	5559-Oligo-8	PTA	oligo	SOX10	19.8	adolescent	1	NORMAL	F	19.8	#DE556E
UMB5657	5657-Oligo-3	PTA	oligo	SOX10	82	elderly	1	NORMAL	M	82	#DE556E
UMB5657	5657-Oligo-5	PTA	oligo	SOX10	82	elderly	1	NORMAL	M	82	#DE556E
UMB5657	5657-Oligo-7	PTA	oligo	SOX10	82	elderly	1	NORMAL	M	82	#DE556E
UMB5817	5817-Oligo-4	PTA	oligo	SOX10	0.6	infant	1	NORMAL	M	0.6	#DE556E
UMB5817	5817-Oligo-6	PTA	oligo	SOX10	0.6	infant	1	NORMAL	M	0.6	#DE556E
UMB5817	5817-Oligo-7	PTA	oligo	SOX10	0.6	infant	1	NORMAL	M	0.6	#DE556E
UMB5823	5823-Oligo-6	PTA	oligo	SOX10	82.7	elderly	1	NORMAL	F	82.7	#DE556E
UMB5823	5823-Oligo-7	PTA	oligo	SOX10	82.7	elderly	1	NORMAL	F	82.7	#DE556E
UMB5823	5823-Oligo-8	PTA	oligo	SOX10	82.7	elderly	1	NORMAL	F	82.7	#DE556E
UMB5871	5871-Neuron-4	PTA	neuron	NeuN	2	infant	1	NORMAL	M	2	black
UMB5871	5871-Neuron-5	PTA	neuron	NeuN	2	infant	1	NORMAL	M	2	black
UMB5871	5871-Neuron-6	PTA	neuron	NeuN	2	infant	1	NORMAL	M	2	black
UMB5871	5871-Oligo-4	PTA	oligo	SOX10	2	infant	1	NORMAL	M	2	#DE556E
UMB5871	5871-Oligo-5	PTA	oligo	SOX10	2	infant	1	NORMAL	M	2	#DE556E
UMB5871	5871-Oligo-7	PTA	oligo	SOX10	2	infant	1	NORMAL	M	2	#DE556E
UMB936	936-Oligo-4	PTA	oligo	SOX10	49.2	adult	1	LOW	F	49.2	#DE556E
UMB936	936-Oligo-5	PTA	oligo	SOX10	49.2	adult	1	HIGH	F	49.2	#DE556E
UMB936	936-Oligo-6	PTA	oligo	SOX10	49.2	adult	1	HIGH	F	49.2	#DE556E
UMB5871	5871-BLK-liver	bulk	bulk	bulk	2	infant	1	NORMAL	M	2	green
UMB1278	1278BA9-A	PTA	neuron	NeuN	0.4	infant	1	NORMAL	M	0	black
UMB1278	1278BA9-B	PTA	neuron	NeuN	0.4	infant	1	NORMAL	M	0	black
UMB1278	1278BA9-C	PTA	neuron	NeuN	0.4	infant	1	NORMAL	M	0	black
UMB1465	1465BA9-A	PTA	neuron	NeuN	17.5	adolescent	1	NORMAL	M	17.5	black
UMB1465	1465BA9-B	PTA	neuron	NeuN	17.5	adolescent	1	NORMAL	M	17.5	black
UMB1465	1465BA9-C	PTA	neuron	NeuN	17.5	adolescent	1	NORMAL	M	17.5	black
UMB1465	1465BA9-D	PTA	neuron	NeuN	17.5	adolescent	1	NORMAL	M	17.5	black
UMB5087	5087PFC-A	PTA	neuron	NeuN	44.9	adult	1	NORMAL	M	44.9	black
UMB5087	5087PFC-B	PTA	neuron	NeuN	44.9	adult	1	NORMAL	M	44.9	black
UMB5087	5087PFC-C	PTA	neuron	NeuN	44.9	adult	1	NORMAL	M	44.9	black
UMB5559	5559PFC-A	PTA	neuron	NeuN	19.8	adolescent	1	NORMAL	F	19.8	black
UMB5559	5559PFC-B	PTA	neuron	NeuN	19.8	adolescent	1	NORMAL	F	19.8	black
UMB5559	5559PFC-C	PTA	neuron	NeuN	19.8	adolescent	1	NORMAL	F	19.8	black
UMB5657	5657PFC-A	PTA	neuron	NeuN	82	elderly	1	NORMAL	M	82	black
UMB5657	5657PFC-B	PTA	neuron	NeuN	82	elderly	1	NORMAL	M	82	black
UMB5657	5657PFC-C	PTA	neuron	NeuN	82	elderly	1	NORMAL	M	82	black
UMB5817	5817PFC-A	PTA	neuron	NeuN	0.6	infant	1	NORMAL	M	0.6	black
UMB5817	5817PFC-B	PTA	neuron	NeuN	0.6	infant	1	NORMAL	M	0.6	black
UMB5817	5817PFC-C	PTA	neuron	NeuN	0.6	infant	1	NORMAL	M	0.6	black
UMB5823	5823PFC-A	PTA	neuron	NeuN	82.7	elderly	1	NORMAL	F	82.7	black
UMB5823	5823PFC-B	PTA	neuron	NeuN	82.7	elderly	1	NORMAL	F	82.7	black
UMB5823	5823PFC-C	PTA	neuron	NeuN	82.7	elderly	1	NORMAL	F	82.7	black
UMB936	936PFC-A	PTA	neuron	NeuN	49.2	adult	1	NORMAL	F	49.2	black
UMB936	936PFC-B	PTA	neuron	NeuN	49.2	adult	1	NORMAL	F	49.2	black
UMB936	936PFC-C	PTA	neuron	NeuN	49.2	adult	1	NORMAL	F	49.2	black
UMB4976	4976_E1	PTA	neuron	NeuN	104	elderly	1	NORMAL	F	104	black
UMB4976	4976_E2	PTA	neuron	NeuN	104	elderly	1	NORMAL	F	104	black
UMB4976	4976_E3	PTA	neuron	NeuN	104	elderly	1	NORMAL	F	104	black
UMB4976	4976-190613-cer	bulk	bulk	bulk	104	elderly	1	NORMAL	F	104	green
UMB5451	5451_B2	PTA	neuron	NeuN	57	adult	1	NORMAL	M	57	black
UMB5451	5451_B3	PTA	neuron	NeuN	57	adult	1	NORMAL	M	57	black
UMB5451	5451_B5	PTA	neuron	NeuN	57	adult	1	NORMAL	M	57	black
UMB5451	5451-190613-ctxBA4	bulk	bulk	bulk	57	adult	1	NORMAL	M	57	green
UMB5572	5572_D2	PTA	neuron	NeuN	70	elderly	1	NORMAL	F	70	black
UMB5572	5572_D3	PTA	neuron	NeuN	70	elderly	1	NORMAL	F	70	black
UMB5572	5572_D4	PTA	neuron	NeuN	70	elderly	1	NORMAL	F	70	black
UMB5572	5572_bulk	bulk	bulk	bulk	70	elderly	1	NORMAL	F	70	green
UMB5666	5666_F1	PTA	neuron	NeuN	65	elderly	1	NORMAL	M	65	black
UMB5666	5666_F2	PTA	neuron	NeuN	65	elderly	1	NORMAL	M	65	black
UMB5666	5666_F5	PTA	neuron	NeuN	65	elderly	1	NORMAL	M	65	black
UMB5666	5666_bulk	bulk	bulk	bulk	65	elderly	1	NORMAL	M	65	green
UMB5943	5943_C2	PTA	neuron	NeuN	69	elderly	1	NORMAL	M	69	black
UMB5943	5943_C4	PTA	neuron	NeuN	69	elderly	1	NORMAL	M	69	black
UMB5943	5943_C5	PTA	neuron	NeuN	69	elderly	1	NORMAL	M	69	black
UMB5943	5943-190613-ctxBA4	bulk	bulk	bulk	69	elderly	1	NORMAL	M	69	green
UMB1278	1278_OL1	PTA	oligo	SOX10	0.4	infant	2	NORMAL	M	0	#DE556E
UMB1278	1278_OL2	PTA	oligo	SOX10	0.4	infant	2	NORMAL	M	0	#DE556E
UMB1278	1278_OL4	PTA	oligo	SOX10	0.4	infant	2	NORMAL	M	0	#DE556E
UMB1465	1465_OL1	PTA	oligo	SOX10	17.5	adolescent	2	NORMAL	M	17.5	#DE556E
UMB1465	1465_OL2	PTA	oligo	SOX10	17.5	adolescent	2	NORMAL	M	17.5	#DE556E
UMB1465	1465_OL3	PTA	oligo	SOX10	17.5	adolescent	2	NORMAL	M	17.5	#DE556E
UMB4638	4638_OL3	PTA	oligo	SOX10	15.1	adolescent	2	NORMAL	F	15.1	#DE556E
UMB4638	4638_OL8	PTA	oligo	SOX10	15.1	adolescent	2	NORMAL	F	15.1	#DE556E
UMB4643	4643_OL3	PTA	oligo	SOX10	42.2	adult	2	NORMAL	F	42.2	#DE556E
UMB5087	5087_OL2	PTA	oligo	SOX10	44.9	adult	2	NORMAL	M	44.9	#DE556E
UMB5087	5087_OL8	PTA	oligo	SOX10	44.9	adult	2	NORMAL	M	44.9	#DE556E
UMB5219	5219_OL4	PTA	oligo	SOX10	77	elderly	2	NORMAL	F	77	#DE556E
UMB5219	5219_OL8	PTA	oligo	SOX10	77	elderly	2	NORMAL	F	77	#DE556E
UMB5559	5559_OL1	PTA	oligo	SOX10	19.8	adolescent	2	NORMAL	F	19.8	#DE556E
UMB5559	5559_OL2	PTA	oligo	SOX10	19.8	adolescent	2	NORMAL	F	19.8	#DE556E
UMB5657	5657_OL1	PTA	oligo	SOX10	82	elderly	2	NORMAL	M	82	#DE556E
UMB5657	5657_OL2	PTA	oligo	SOX10	82	elderly	2	NORMAL	M	82	#DE556E
UMB5657	5657_OL4	PTA	oligo	SOX10	82	elderly	2	HIGH	M	82	#DE556E
UMB5657	5657_OL6	PTA	oligo	SOX10	82	elderly	2	HIGH	M	82	#DE556E
UMB5657	5657_OL8	PTA	oligo	SOX10	82	elderly	2	NORMAL	M	82	#DE556E
UMB5817	5817_OL2	PTA	oligo	SOX10	0.6	infant	2	NORMAL	M	0.6	#DE556E
UMB5817	5817_OL3	PTA	oligo	SOX10	0.6	infant	2	NORMAL	M	0.6	#DE556E
UMB5817	5817_OL8	PTA	oligo	SOX10	0.6	infant	2	NORMAL	M	0.6	#DE556E
UMB5823	5823_OL1	PTA	oligo	SOX10	82.7	elderly	2	NORMAL	F	82.7	#DE556E
UMB5823	5823_OL2	PTA	oligo	SOX10	82.7	elderly	2	NORMAL	F	82.7	#DE556E
UMB5823	5823_OL3	PTA	oligo	SOX10	82.7	elderly	2	NORMAL	F	82.7	#DE556E
UMB5823	5823_OL4	PTA	oligo	SOX10	82.7	elderly	2	NORMAL	F	82.7	#DE556E
UMB5823	5823_OL5	PTA	oligo	SOX10	82.7	elderly	2	NORMAL	F	82.7	#DE556E
UMB5871	5871_OL3	PTA	oligo	SOX10	2	infant	2	NORMAL	M	2	#DE556E
UMB5871	5871_OL6	PTA	oligo	SOX10	2	infant	2	NORMAL	M	2	#DE556E
UMB5871	5871_OL8	PTA	oligo	SOX10	2	infant	2	NORMAL	M	2	#DE556E
190106	190106_Gy_C1	PTA	neuron	NeuN	67	elderly	2	NORMAL	M	67	black
190106	190106_Gy_C2	PTA	neuron	NeuN	67	elderly	2	NORMAL	M	67	black
301159	301159_Gyrus_D1	PTA	neuron	NeuN	51	adult	2	NORMAL	M	51	black
301159	301159_Gyrus_D3	PTA	neuron	NeuN	51	adult	2	NORMAL	M	51	black
190106	190106_bulk	bulk	bulk	bulk	67	elderly	2	NORMAL	M	67	green
301159	301159_bulk	bulk	bulk	bulk	51	adult	2	NORMAL	M	51	green
UMB1465	1465-cortex_BulkDNA_WGSb	bulk	bulk	bulk	17.5	adolescent	1	NORMAL	M	17.5	green
UMB1465	1465-heart_BulkDNA_WGSb	bulk	bulk	bulk	17.5	adolescent	1	NORMAL	M	17.5	green
UMB4638	4638-Bulk-Heart	bulk	bulk	bulk	15.1	adolescent	1	NORMAL	F	15.1	green
UMB4643	4643_Bulk-Liver	bulk	bulk	bulk	42.2	adult	1	NORMAL	F	42.2	green
UMB5087	5087-hrt-1b1	bulk	bulk	bulk	44.9	adult	1	NORMAL	M	44.9	green
UMB1278	1278_heart_bulk	bulk	bulk	bulk	0.4	infant	1	NORMAL	M	0	green
UMB5171	5171_cb_bulk	bulk	bulk	bulk	79	elderly	1	NORMAL	M	79	green
UMB5219	5219_cb_bulk	bulk	bulk	bulk	77	elderly	1	NORMAL	F	77	green
UMB5817	5817_liver_bulk	bulk	bulk	bulk	0.6	infant	1	NORMAL	M	0.6	green
UMB5823	5823-tempmusc-1b1_20170221-WGS	bulk	bulk	bulk	82.7	elderly	1	NORMAL	F	82.7	green
UMB936	936-hrt-1b1_20170221-WGS	bulk	bulk	bulk	49.2	adult	1	NORMAL	F	49.2	green
UMB5559	5559-bulk	bulk	bulk	bulk	19.8	adolescent	1	NORMAL	F	19.8	green
UMB5657	5657-bulk	bulk	bulk	bulk	82	elderly	1	NORMAL	M	82	green
